# Supplementary material for: Hepatitis C (HCV) and Hepatitis Delta (HDV) Viruses in a Teaching Hospital in Southern Italy: What Is the Epidemiological Situation in the Era of New Drugs?
Source: Pathogens. 2025 Sep 17;14(9):941. doi: 10.3390/pathogens14090941 (PMC12472279; doi:10.3390/pathogens14090941)
Supplement: Supplementary file 1 [file pathogens-14-00941-s001.zip]

Archive with 1 entries (1 files):
- pathogens-3760659-supplementary.pdf
